# Supplementary material for: Facile Synthesis of Heterogeneous Indium Nanoparticles for Formate Production via CO2 Electroreduction
Source: Nanomaterials (Basel). 2023 Apr 7;13(8):1304. doi: 10.3390/nano13081304 (PMC10142922; doi:10.3390/nano13081304)
Supplement: Supplementary file 1 [file nanomaterials-13-01304-s001.zip]

Archive with 1 entries (1 files):
- nanomaterials-2219690-supplementary.pdf
